# Supplementary material for: Discovery of a SHP2 Degrader with In Vivo Anti-Tumor Activity
Source: Molecules. 2023 Oct 6;28(19):6947. doi: 10.3390/molecules28196947 (PMC10574094; doi:10.3390/molecules28196947)
Supplement: Supplementary file 1 [file molecules-28-06947-s001.zip]

Archive with 1 entries (1 files):
- molecules-2620717-SI.pdf
